# Supplementary material for: Training in Diagnostic Hysteroscopy: The “Arbor Vitae” Method
Source: Medicina (Kaunas). 2023 May 24;59(6):1019. doi: 10.3390/medicina59061019 (PMC10302144; doi:10.3390/medicina59061019)
Supplement: Supplementary file 1 [file medicina-59-01019-s001.zip]

Archive with 1 entries (1 files):
- medicina-2369415-supplementary.mp4
